# Supplementary material for: Risk of Sequelae Following COVID-19 Infection: A Nationwide Study Focusing on Risk Factors and Long-Term Impacts
Source: J Clin Med. 2025 Nov 10;14(22):7950. doi: 10.3390/jcm14227950 (PMC12653031; doi:10.3390/jcm14227950)
Supplement: Supplementary file 1 [file jcm-14-07950-s001.zip]

Archive with 1 entries (1 files):
- jcm-3945862-supplementary.pdf
